# Supplementary material for: Integrating single-cell and bulk sequencing data to identify glycosylation-based genes in non-alcoholic fatty liver disease-associated hepatocellular carcinoma
Source: PeerJ. 2024 Mar 18;12:e17002. doi: 10.7717/peerj.17002 (PMC10956522; doi:10.7717/peerj.17002)
Supplement: Supplemental Information 1 — R software [file peerj-12-17002-s001.zip]

Archive with 50 entries (48 files):
- script/
- script/.DS_Store
- __MACOSX/script/._.DS_Store
- script/sCell21.estimateVioplot.R
- __MACOSX/script/._sCell21.estimateVioplot.R
- script/prgTME36.model.R
- __MACOSX/script/._prgTME36.model.R
- script/NMF28.Nomo.R
- __MACOSX/script/._NMF28.Nomo.R
- script/03_scRNA_pipeline.R
- __MACOSX/script/._03_scRNA_pipeline.R
- script/01_figure1.R
- __MACOSX/script/._01_figure1.R
- script/sCell34.ROC.R
- __MACOSX/script/._sCell34.ROC.R
- script/sCell33.survial.R
- __MACOSX/script/._sCell33.survial.R
- script/01datapreparing/
- script/NMF33.riskCliCor.R
- __MACOSX/script/._NMF33.riskCliCor.R
- script/figure2.R
- __MACOSX/script/._figure2.R
- script/sCell35.indep.R
- __MACOSX/script/._sCell35.indep.R
- script/02_wgcna_0517.R
- __MACOSX/script/._02_wgcna_0517.R
- script/figure10.R
- __MACOSX/script/._figure10.R
- script/limma_C1_2.R
- __MACOSX/script/._limma_C1_2.R
- script/NMF34.riskGeneCor.R
- __MACOSX/script/._NMF34.riskGeneCor.R
- script/NMF37.vigorModel.R
- __MACOSX/script/._NMF37.vigorModel.R
- script/sCell20.estimate.R
- __MACOSX/script/._sCell20.estimate.R
- script/NMF35.riskImmCor.R
- __MACOSX/script/._NMF35.riskImmCor.R
- script/sCell30.uniCox.R
- __MACOSX/script/._sCell30.uniCox.R
- script/NMF29.DCA.R
- __MACOSX/script/._NMF29.DCA.R
- script/01datapreparing/00_data_preparing.R
- __MACOSX/script/01datapreparing/._00_data_preparing.R
- script/01datapreparing/.DS_Store
- __MACOSX/script/01datapreparing/._.DS_Store
- script/01datapreparing/00_geo_download.R
- __MACOSX/script/01datapreparing/._00_geo_download.R
- script/01datapreparing/LIHC_data_preparing.R
- __MACOSX/script/01datapreparing/._LIHC_data_preparing.R
