# Supplementary material for: Integrating single-cell and bulk sequencing data to identify glycosylation-based genes in non-alcoholic fatty liver disease-associated hepatocellular carcinoma
Source: PeerJ. 2024 Mar 18;12:e17002. doi: 10.7717/peerj.17002 (PMC10956522; doi:10.7717/peerj.17002)
Supplement: Supplemental Information 1 — R software [file peerj-12-17002-s001.zip › script/sCell21.estimateVioplot.R]

######Video source: https://ke.biowolf.cn
######??????ѧ??: https://www.biowolf.cn/
######΢?Ź??ںţ?biowolf_cn
######???????䣺biowolf@foxmail.com
######????΢??: 18520221056

#install.packages("ggpubr")


library(ggpubr)      #???ð?
cluFile="cluster.txt"       #???ͽ????ļ?
socreFile="scores.txt"      #????΢?????????ļ?
setwd("C:/Users/Zia20/OneDrive/01周志佳2023/02生信和基础文章/01前沿基因/3.cluster0521/21.estimateVioplot")    #???ù???Ŀ¼

#??ȡ???ͽ???????
cluster=read.table(cluFile, header=T, sep="\t", check.names=F, row.names=1)

#??ȡ????΢?????????ļ?
score=read.table("scores.txt", header=T, sep="\t", check.names=F, row.names=1)

#???ݺϲ?
sameSample=intersect(row.names(cluster), row.names(score))
data=cbind(score[sameSample,,drop=F], cluster[sameSample,,drop=F])

#???ñȽ???
group=levels(factor(data$cluster))
data$cluster=factor(data$cluster, levels=group)
comp=combn(group,2)
my_comparisons=list()
for(i in 1:ncol(comp)){my_comparisons[[i]]<-comp[,i]}

#????С????ͼ
bioCol=c("#FF0000","#6E568C","#7CC767","#223D6C","#D20A13","#FFD121","#088247","#11AA4D")
bioCol=bioCol[1:length(group)]
for(i in colnames(data)[1:(ncol(data)-1)]){
	violin=ggviolin(data, x="cluster", y=i, fill = "cluster",
	         xlab="Cluster", ylab=i,
	         legend.title="Cluster",
	         palette=bioCol, 
	         add="boxplot", add.params = list(fill="white"))+ 
		stat_compare_means(comparisons = my_comparisons,symnum.args=list(cutpoints = c(0, 0.001, 0.01, 0.05, 1), symbols = c("***", "**", "*", "ns")),label = "p.signif")
	pdf(file=paste0("vioplot.", i, ".pdf"), width=6, height=5.5)
	print(violin)
	dev.off()
}


######Video source: https://ke.biowolf.cn
######??????ѧ??: https://www.biowolf.cn/
######΢?Ź??ںţ?biowolf_cn
######???????䣺biowolf@foxmail.com
######????΢??: 18520221056
