# Supplementary material for: Integrating single-cell and bulk sequencing data to identify glycosylation-based genes in non-alcoholic fatty liver disease-associated hepatocellular carcinoma
Source: PeerJ. 2024 Mar 18;12:e17002. doi: 10.7717/peerj.17002 (PMC10956522; doi:10.7717/peerj.17002)
Supplement: Supplemental Information 1 — R software [file peerj-12-17002-s001.zip › script/sCell33.survial.R]

######Video source: https://ke.biowolf.cn
######??????ѧ??: https://www.biowolf.cn/
######΢?Ź??ںţ?biowolf_cn
######???????䣺biowolf@foxmail.com
######????΢??: 18520221056

#install.packages("survival")
#install.packages("survminer")


#???ð?
library(survival)
library(survminer)
setwd("C:/Users/Zia20/OneDrive/01周志佳2023/02生信和基础文章/01前沿基因/3.cluster0521/33.survival")    #???ù???Ŀ¼

bioSurvival=function(inputFile=null, outFile=null){
	#??ȡ?????ļ?
	rt=read.table(inputFile, header=T, sep="\t", check.names=F)
	#?Ƚϸߵͷ????????????죬?õ???????pֵ
	diff=survdiff(Surv(futime, fustat) ~risk,data = rt)
	pValue=1-pchisq(diff$chisq,df=1)
	if(pValue<0.001){
		pValue="p<0.001"
	}else{
		pValue=paste0("p=",sprintf("%.03f",pValue))
	}
	fit <- survfit(Surv(futime, fustat) ~ risk, data = rt)
		
	#????????????
	surPlot=ggsurvplot(fit, 
		           data=rt,
		           conf.int=TRUE,
		           pval=pValue,
		           pval.size=5,
		           legend.title="Risk",
		           legend.labs=c("High risk", "Low risk"),
		           xlab="Time(years)",
		           break.time.by = 1,
		           palette=c("red", "blue"),
		           risk.table=F,
		           risk.table.title="",
		           risk.table.height=.25)
	pdf(file=outFile,onefile = FALSE,width = 5,height =4.5)
	print(surPlot)
	dev.off()
}

#???ú?????????????????
bioSurvival(inputFile="risk.train.txt", outFile="train.survival.pdf")
bioSurvival(inputFile="risk.test.txt", outFile="test.survival.pdf")


######Video source: https://ke.biowolf.cn
######??????ѧ??: https://www.biowolf.cn/
######΢?Ź??ںţ?biowolf_cn
######???????䣺biowolf@foxmail.com
######????΢??: 18520221056
