# Supplementary material for: Integrating single-cell and bulk sequencing data to identify glycosylation-based genes in non-alcoholic fatty liver disease-associated hepatocellular carcinoma
Source: PeerJ. 2024 Mar 18;12:e17002. doi: 10.7717/peerj.17002 (PMC10956522; doi:10.7717/peerj.17002)
Supplement: Supplemental Information 1 — R software [file peerj-12-17002-s001.zip › script/limma_C1_2.R]

################
###########表达矩阵和分型
setwd("~/OneDrive/01周志佳2023/02生信和基础文章/01前沿基因/3.cluster0521/27.genelist")
rt = read.table("03_TCGANormalize.txt",header=T,sep="\t",check.names=F)

cluster=read.table("cluster.txt",header=T,sep="\t",check.names=F)

rownames(rt)=rt[,1]
rt=rt[,-1]
rt=rt[,cluster[,1]]
#加载limma包，用于校正和比较差异
library(limma)
### 加载数据，注意解决报错

### 1.创建分组
### 这一步根据样本来就行，原则就是: 跟样本匹配，取决于样本的排序
group <- cluster$cluster
##group <- c("con","con","treat","con","treat","treat") 
### 分组变成向量，并且限定leves的顺序
### levels里面，把对照组放在前面
group <- factor(group,levels = c("C1","C2"))


### 构建比较矩阵
design <- model.matrix(~group)
### 比较矩阵命名
colnames(design) <- levels(group)
design

### 2.线性模型拟合
fit <- lmFit(rt,design)
### 3.贝叶斯检验
fit2 <- eBayes(fit)
### 4.输出差异分析结果,其中coef的数目不能操过design的列数
### 此处的2代表的是design中第二列和第一列的比较
allDiff=topTable(fit2,adjust='fdr',coef=2,number=Inf) 
### 这个数据很重要需要保存一下
save(allDiff,file = "allDiff.Rdata")

###################################################################################
### 定义差异基因：差异倍数2倍，矫正后的p值小于0.05

library(dplyr)
diffgene <- allDiff %>% 
  filter(adj.P.Val < 0.05) %>% 
  filter(abs(logFC) >1)


## 3.用名称提取部分数据用作热图绘制
heatdata <- rt[rownames(diffgene),]
## 4.制作一个分组信息用于注释
group <- c(rep("con",3),rep("treat",3)) 
annotation_col <- data.frame(group)
rownames(annotation_col) <- colnames(heatdata)

## 加载热图的R包
library(pheatmap)
## 颜色包 viridisLite
library(viridisLite)
## 直接作图
pheatmap(heatdata)

### 经过修饰的图
pheatmap(heatdata, #热图的数据
         cluster_rows = F,#行聚类
         cluster_cols = TRUE,#列聚类，可以看出样本之间的区分度
         annotation_col =annotation_col, #标注样本分类
         annotation_legend=TRUE, # 显示注释
         show_rownames = F,# 显示行名
         scale = "row", #以行来标准化，这个功能很不错
         color = viridis(6, alpha = 1, begin = 0.5, end = 1, direction = 1),#调色
         cellwidth = 0.4, # 格子宽度
         cellheight = 0.4,# 格子高度
         fontsize = 10 # 字体大小
)

############################################################
### 可以重新筛选，阈值设大一点
diffgene <- allDiff %>% 
  rownames_to_column() %>% 
  filter(adj.P.Val < 0.05) %>% 
  filter(abs(logFC) >3) %>% 
  column_to_rownames()

## 用名称提取部分数据用作热图绘制
heatdata <- exprSet[rownames(diffgene),]
## 制作一个分组信息用于注释
group <- c(rep("con",3),rep("treat",3)) 
annotation_col <- data.frame(group)
rownames(annotation_col) <- colnames(heatdata)

#如果注释出界，可以通过调整格子比例和字体修正
pheatmap(heatdata, #热图的数据
         cluster_rows = TRUE,#行聚类
         cluster_cols = TRUE,#列聚类，可以看出样本之间的区分度
         annotation_col =annotation_col, #标注样本分类
         annotation_legend=TRUE, # 显示注释
         show_rownames = T,# 显示行名
         scale = "row", #以行来标准化，这个功能很不错
         color = viridis(10, alpha = 1, begin = 0.5, end = 1, direction = 1),#调色
         #filename = "heatmap_F.pdf",#是否保存
         cellwidth = 30, # 格子宽度
         cellheight = 12,# 格子高度
         fontsize = 10 # 字体大小
)


###########################################################
##换一种风格
library(ggplot2)
library(ggrepel)
data <- allDiff
data$gene <- rownames(data)
data$significant <- as.factor(data$adj.P.Val<0.05 & abs(data$logFC) > 1)
data$gene <- rownames(data)
ggplot(data=data, aes(x=logFC, y =-log10(adj.P.Val),color=significant)) +
  geom_point(alpha=0.8, size=1.2,col="black")+
  geom_point(data=subset(data, logFC > 1),alpha=0.8, size=1.2,col="red")+
  geom_point(data=subset(data, logFC < -1),alpha=0.6, size=1.2,col="blue")+
  labs(x="log2 (fold change)",y="-log10 (adj.P.Val)")+
  theme(plot.title = element_text(hjust = 0.4))+
  geom_hline(yintercept = -log10(0.05),lty=4,lwd=0.6,alpha=0.8)+
  geom_vline(xintercept = c(1,-1),lty=4,lwd=0.6,alpha=0.8)+
  theme_bw()+
  theme(panel.border = element_blank(),
        panel.grid.major = element_blank(), 
        panel.grid.minor = element_blank(),   
        axis.line = element_line(colour = "black")) +
  geom_point(data=subset(data, abs(logFC) >= 3),alpha=0.8, size=3,col="green")+
  geom_text_repel(data=subset(data, abs(logFC) > 2), 
                  aes(label=gene),col="black",alpha = 0.8)
ggsave("volcano.pdf",width = 7,height = 5)

################写出文件

tcgaShareExp=heatdata

#输出细胞轨迹基因的表达量
tcgaShareExp=rbind(ID=colnames(tcgaShareExp),tcgaShareExp)
write.table(tcgaShareExp,file="tcga.share.txt",sep="\t",quote=F,col.names=F)

##############写出差异wgcna和scRNA的交集基因：

gene=read.csv("gene73.csv")
tcgaShareExp=rt[gene$gene,]
tcgaShareExp=rbind(ID=colnames(tcgaShareExp),tcgaShareExp)
write.table(tcgaShareExp,file="tcga.diffExp.txt",sep="\t",quote=F,col.names=F)


#引用包
library(limma)
library(ggplot2)
library(pheatmap)
expFile="tcga.share.txt"       #表达数据文件
logFCfilter=1                  #logFC临界值
fdrFilter=0.05                 #fdr临界值
setwd("C:\\biowolf\\sCell\\29.diff")   #设置工作目录

#读取输入文件
rt=read.table(expFile, header=T, sep="\t", check.names=F)
rt=as.matrix(rt)
rownames(rt)=rt[,1]
exp=rt[,2:ncol(rt)]
dimnames=list(rownames(exp), colnames(exp))
data=matrix(as.numeric(as.matrix(exp)), nrow=nrow(exp), dimnames=dimnames)
data=avereps(data)
data=data[rowMeans(data)>0,]

#读取模块中的基因
geneVec=c()
geneFiles=dir()                          #获取目录下所有文件
geneFiles=grep("^module_", geneFiles, value=T)     #提取module_开头的文件
for(geneFile in geneFiles){
  gene=read.table(geneFile, header=F, sep="\t", check.names=F)
  geneVec=c(geneVec, as.vector(gene[,1]))
}
sameGene=intersect(geneVec, row.names(data))
data=data[sameGene,]

#正常和肿瘤数目
group=sapply(strsplit(colnames(data),"\\-"), "[", 4)
group=sapply(strsplit(group,""), "[", 1)
group=gsub("2", "1", group)
conNum=length(group[group==1])       #正常组样品数目
treatNum=length(group[group==0])     #肿瘤组样品数目
Type=c(rep(1,conNum), rep(2,treatNum))

#差异分析
outTab=data.frame()
for(i in row.names(data)){
  rt=data.frame(expression=data[i,], Type=Type)
  wilcoxTest=wilcox.test(expression ~ Type, data=rt)
  pvalue=wilcoxTest$p.value
  conGeneMeans=mean(data[i,1:conNum])
  treatGeneMeans=mean(data[i,(conNum+1):ncol(data)])
  logFC=treatGeneMeans-conGeneMeans
  conMed=median(data[i,1:conNum])
  treatMed=median(data[i,(conNum+1):ncol(data)])
  diffMed=treatMed-conMed
  if( ((logFC>0) & (diffMed>0)) | ((logFC<0) & (diffMed<0)) ){  
    outTab=rbind(outTab,cbind(gene=i,conMean=conGeneMeans,treatMean=treatGeneMeans,logFC=logFC,pValue=pvalue))
  }
}
pValue=outTab[,"pValue"]
fdr=p.adjust(as.numeric(as.vector(pValue)), method="fdr")
outTab=cbind(outTab, fdr=fdr)

#输出所有基因的差异情况
write.table(outTab,file="tcga.all.txt",sep="\t",row.names=F,quote=F)

#输出差异表格
outDiff=outTab[( abs(as.numeric(as.vector(outTab$logFC)))>logFCfilter & as.numeric(as.vector(outTab$fdr))<fdrFilter),]
write.table(outDiff,file="tcga.diff.txt",sep="\t",row.names=F,quote=F)

#输出差异基因的表达文件
diffExp=rbind(ID=colnames(data[as.vector(outDiff[,1]),]),data[as.vector(outDiff[,1]),])
write.table(diffExp,file="tcga.diffExp.txt",sep="\t",col.names=F,quote=F)

#绘制差异基因热图
hmExp=data[as.vector(outDiff[,1]),]
Type=c(rep("N",conNum),rep("T",treatNum))
names(Type)=colnames(data)
Type=as.data.frame(Type)
pdf(file="heatmap.pdf",width=10,height=8)
pheatmap(hmExp, 
         annotation=Type, 
         color = colorRampPalette(c(rep("blue",3), "white", rep("red",3)))(50),
         cluster_cols =F,
         scale="row",
         show_colnames = F,
         show_rownames = T,
         fontsize = 8,
         fontsize_row=3,
         fontsize_col=8)
dev.off()

#定义显著性
outTab$fdr=as.numeric(outTab$fdr)
outTab$logFC=as.numeric(outTab$logFC)
Significant=ifelse((outTab$fdr<fdrFilter & abs(outTab$logFC)>logFCfilter), ifelse(outTab$logFC>logFCfilter,"Up","Down"), "Not")
#绘制火山图
p = ggplot(outTab, aes(logFC, -log10(fdr)))+
  geom_point(aes(col=Significant))+
  scale_color_manual(values=c("green", "black", "red"))+
  labs(title = " ")+
  theme(plot.title = element_text(size = 16, hjust = 0.5, face = "bold"))
p=p+theme_bw()
#保存为图片
pdf("vol.pdf", width=6.2, height=5.5)
print(p)
dev.off()


######Video source: https://ke.biowolf.cn
######生信自学网: https://www.biowolf.cn/
######微信公众号：biowolf_cn
######合作邮箱：biowolf@foxmail.com
######答疑微信: 18520221056
