# Supplementary material for: Integrating single-cell and bulk sequencing data to identify glycosylation-based genes in non-alcoholic fatty liver disease-associated hepatocellular carcinoma
Source: PeerJ. 2024 Mar 18;12:e17002. doi: 10.7717/peerj.17002 (PMC10956522; doi:10.7717/peerj.17002)
Supplement: Supplemental Information 1 — R software [file peerj-12-17002-s001.zip › script/NMF34.riskGeneCor.R]

######Video source: https://ke.biowolf.cn
######生信自学网: https://www.biowolf.cn/
######微信公众号：biowolf_cn
######合作邮箱：biowolf@foxmail.com
######答疑微信: 18520221056

#if (!requireNamespace("BiocManager", quietly = TRUE))
#    install.packages("BiocManager")
#BiocManager::install("limma")

#install.packages("corrplot")


#引用包
library(limma)
library(corrplot)

expFile="symbol.txt"             #表达数据文件
geneFile="gene.txt"              #基因列表文件
riskFile="risk.TCGAall.txt"      #风险文件
setwd("C:\\biowolf\\NMF\\34.riskGeneCor")     #设置工作目录

#读取基因表达文件,并对数据进行处理
rt=read.table(expFile, header=T, sep="\t", check.names=F)
rt=as.matrix(rt)
rownames(rt)=rt[,1]
exp=rt[,2:ncol(rt)]
dimnames=list(rownames(exp), colnames(exp))
data=matrix(as.numeric(as.matrix(exp)), nrow=nrow(exp), dimnames=dimnames)
data=avereps(data)

#删掉正常样品
group=sapply(strsplit(colnames(data),"\\-"), "[", 4)
group=sapply(strsplit(group,""), "[", 1)
group=gsub("2", "1", group)
data=data[,group==0]

#提取目标基因表达量
geneRT=read.table(geneFile, header=F, sep="\t", check.names=F)
data=data[as.vector(geneRT[,1]),]
data=t(data)
rownames(data)=gsub("(.*?)\\-(.*?)\\-(.*?)\\-.*", "\\1\\-\\2\\-\\3", rownames(data))
data=avereps(data)
data=log2(data+1)

#读取风险文件
risk=read.table(riskFile, header=T, sep="\t", check.names=F, row.names=1)

#数据合并
sameSample=intersect(row.names(data), row.names(risk))
data=cbind(risk[sameSample,"riskScore",drop=F], data[sameSample,,drop=F])

#相关性矩阵
M=cor(data)
res1=cor.mtest(data, conf.level=0.95)

#绘制相关性图形
pdf(file="geneCor.pdf", width=7, height=7)
corrplot(M,
         order="original",
         method = "circle",
         type = "upper",
         tl.cex=1, pch=T,
         p.mat = res1$p,
         insig = "label_sig",
         pch.cex = 1.6,
         sig.level=0.05,
         number.cex = 1,
         col=colorRampPalette(c("blue", "white", "red"))(50),
         tl.col="black")
dev.off()


######Video source: https://ke.biowolf.cn
######生信自学网: https://www.biowolf.cn/
######微信公众号：biowolf_cn
######合作邮箱：biowolf@foxmail.com
######答疑微信520221056
