# Supplementary material for: Integrating single-cell and bulk sequencing data to identify glycosylation-based genes in non-alcoholic fatty liver disease-associated hepatocellular carcinoma
Source: PeerJ. 2024 Mar 18;12:e17002. doi: 10.7717/peerj.17002 (PMC10956522; doi:10.7717/peerj.17002)
Supplement: Supplemental Information 1 — R software [file peerj-12-17002-s001.zip › script/NMF35.riskImmCor.R]

######Video source: https://ke.biowolf.cn
######??????ѧ??: https://www.biowolf.cn/
######΢?Ź??ںţ?biowolf_cn
######???????䣺biowolf@foxmail.com
######????΢??: 18520221056

#install.packages("corrplot")


#???ð?
library(corrplot)

riskFile="risk.all.txt"             #?????ļ?
immuneFile="MCPcounter.result.txt"      #????ϸ??????????
setwd("C:/Users/Zia20/OneDrive/01周志佳2023/02生信和基础文章/01前沿基因/35.riskImmCor")    #???ù???Ŀ¼

#??ȡ????ϸ???????????ļ?
data=read.table(immuneFile, header=T, sep="\t", check.names=F, row.names=1)
data=t(data)
rownames(data)=str_replace_all(rownames(data),"\\.","-")
#??ȡ?????ļ?
risk=read.table(riskFile, header=T, sep="\t", check.names=F, row.names=1)

#???ݺϲ?
sameSample=intersect(row.names(data), row.names(risk))
data=cbind(risk[sameSample,"riskScore",drop=F], data[sameSample,,drop=F])

#?????Ծ???
M=cor(data)
res1=cor.mtest(data, conf.level = 0.95)

#??????????ͼ??
pdf(file="immuneCor.pdf", width=7, height=7)
corrplot(M,
         order="original",
         method = "circle",
         type = "upper",
         tl.cex=0.8, pch=T,
         p.mat = res1$p,
         insig = "label_sig",
         pch.cex = 1.6,
         sig.level=0.05,
         number.cex = 1,
         col=colorRampPalette(c("#5050FFFF", "white", "red"))(50),
         tl.col="black")
dev.off()


######Video source: https://ke.biowolf.cn
######??????ѧ??: https://www.biowolf.cn/
######΢?Ź??ںţ?biowolf_cn
######???????䣺biowolf@foxmail.com
######????΢??: 18520221056
