# Supplementary material for: Integrating single-cell and bulk sequencing data to identify glycosylation-based genes in non-alcoholic fatty liver disease-associated hepatocellular carcinoma
Source: PeerJ. 2024 Mar 18;12:e17002. doi: 10.7717/peerj.17002 (PMC10956522; doi:10.7717/peerj.17002)
Supplement: Supplemental Information 1 — R software [file peerj-12-17002-s001.zip › script/01datapreparing/00_geo_download.R]

#####需要下载和整理的GSE数据集###############
GSE= "GSE164760"######输入要下载的GSE号###########
setwd("C:/Users/Zia20/OneDrive/01周志佳2023/02生信和基础文章/04NAFLD生信")#########windows##########mac的要换一下
dir.create(paste0(getwd(),"/data/",GSE))
setwd(paste0(getwd(),"/data/",GSE))
library(GEOquery)
library(Biobase,BiocGenerics,parallel)
library(tidyverse)
gset=getGEO(GSE,destdir=".",getGPL=F)
gset=gset[[1]]
#############处理临床信息#############这一步也是限速环节需要调整代码############最后统一调整吧#########
experSet=exprs(gset)
boxplot(experSet,outline=FALSE,noth=T,las=2)

library(limma)
experSet=normalizeBetweenArrays(experSet)#####标准化数据
boxplot(experSet,outline=FALSE,notch=F,las=2)
experSet=as.data.frame(experSet)
#肉眼看到数字很大就需要进行log转换
#自动判断是否需要的脚本如下
ex <- experSet
qx <- as.numeric(quantile(ex, c(0., 0.25, 0.5, 0.75, 0.99, 1.0), na.rm=T))
LogC <- (qx[5] > 100) ||
  (qx[6]-qx[1] > 50 && qx[2] > 0) ||
  (qx[2] > 0 && qx[2] < 1 && qx[4] > 1 && qx[4] < 2)

if (LogC) { ex[which(ex <= 0)] <- NaN
experSet <- log2(ex)
print("log2 transform finished")}else{print("log2 transform not needed")}


###探针下载和转换##########这一步需要手动调整#########################

index=gset@annotation
library(Biobase)

gpl <- getGEO(index, destdir=".")

colnames(Table(gpl))
abc=Table(gpl)#######点进去看看需要哪个
head(Table(gpl)[,c(1,11,12)]) ##确定需要的列
###########因为这一行都是//。。//。。。//这个模式，所以我们写了一个循环把第二个//里面的gene提出来
probe2symbol<-Table(gpl)[,c(1,15)]
for (i in 1:length(rownames(probe2symbol))) {
  probe2symbol$symbol[i]=unlist(str_split(probe2symbol$gene_assignment[i],pattern = "//"))[2]
}
colnames(probe2symbol)[1]="probeset"
str(probe2symbol)
probe2symbol[,1]=as.character(probe2symbol[,1])
str(experSet)
#用这个文件来进行探针转换。一个基因会对应多个探针，基因名称也会重复，都需要处理
#多个探针的话，就选在样本中平均表达量最高的探针作为对应的基因的表达量，一下代码完成所有的事情
library(dplyr)
library(tibble)
experSet <- experSet %>% 
  rownames_to_column(var="probeset") %>% 
  #合并探针的信息
  inner_join(probe2symbol,by="probeset") %>% 
  #去掉多余信息
  select(-probeset) %>% 
  #重新排列
  select(symbol,everything()) %>% 
  #求出平均数(这边的点号代表上一步产出的数据)
  mutate(rowMean =rowMeans(.[grep("GSM", names(.))])) %>% 
  #去除symbol中的NA
  filter(symbol != "NA") %>% 
  #把表达量的平均值按从大到小排序
  arrange(desc(rowMean)) %>% 
  # symbol留下第一个
  distinct(symbol,.keep_all = T) %>% 
  #反向选择去除rowMean这一列
  select(-rowMean) %>% 
  # 列名变成行名
  column_to_rownames(var = "symbol")######矩阵信息处理好了，
####处理临床信息####################这里先把总的临床信息都处理好###############
pdata=pData(gset)
#####写出来处理一下########
write.csv(pdata,"metadata.csv")#######在excel筛选需要的信息#######
GSE48452_metadata=read.csv("metadata.csv")
GSE48452_expr=experSet
#######下载完成####################保存
save(GSE48452_expr,GSE48452_metadata,file = "GSE48452.Rdata")
