# Supplementary material for: Integrating single-cell and bulk sequencing data to identify glycosylation-based genes in non-alcoholic fatty liver disease-associated hepatocellular carcinoma
Source: PeerJ. 2024 Mar 18;12:e17002. doi: 10.7717/peerj.17002 (PMC10956522; doi:10.7717/peerj.17002)
Supplement: Supplemental Information 8 — PCR rawdata and the scripts of figure 10 and the MIQE checklist of PCR. [file peerj-12-17002-s008.zip]

Archive with 3 entries (3 files):
- A PCR rawdata.csv
- B figure10.R
- C PCR checklist.docx
