# Supplementary material for: Integrating single-cell and bulk sequencing data to identify glycosylation-based genes in non-alcoholic fatty liver disease-associated hepatocellular carcinoma
Source: PeerJ. 2024 Mar 18;12:e17002. doi: 10.7717/peerj.17002 (PMC10956522; doi:10.7717/peerj.17002)
Supplement: Supplemental Information 8 — PCR rawdata and the scripts of figure 10 and the MIQE checklist of PCR. [file peerj-12-17002-s008.zip › A PCR rawdata.csv]

group	Spp1	Socs2	Sapcd2	S100a9	Ramp3	Csad
NC	1.012788784	1.105730653	0.88	0.97	0.89	0.86
NC	2.089754306	1.753211443	1.12	0.83	0.75	0.88
NC	0.472482675	0.51584159	0.77	1.36	1.081724666	1.3
NC	0.97	0.64	1.23	1.1	1.721102874	0.77
NC	0.7	1.36	0.722799126	1.17	0.537126324	1.8
NC	1.3	1.43	2.332159834	1.33	1.25	1.12
NC	1.32	1.11	0.593231317	1.59	1.7	1.4
NAFLD	5.6	0.33	7.2	2.4	3.3	4.7
NAFLD	6.4	0.47	7.7	3.3	2.1	4.6
NAFLD	4.7	0.36	6.9	1.8	2.5	6.7
NAFLD	4.5	0.32	6.8	2.3	4	6.8
NAFLD	5.8	0.21	4.9	1.7	3.1	7.3
NAFLD	6.7	0.43	5.7	3.1	4.7	5.7
NAFLD	4.2	0.46	4.3	2.6	3.2	6.5
NAFLD	6.6	0.22	7.9	1.9	2.7	7.6
